# Supplementary material for: Cooperative interaction between AAG and UV-DDB in the removal of modified bases
Source: Nucleic Acids Res. 2022 Dec 13;50(22):12856–71. doi: 10.1093/nar/gkac1145 (PMC9825174; doi:10.1093/nar/gkac1145)
Supplement: gkac1145_Supplemental_Files [file gkac1145_supplemental_files.zip]

Archive with 6 entries (6 files):
- gkac1145_Supplementary figures_Edited_12_09_22.pdf
- Video1.avi
- Video2.avi
- Video3.avi
- Video4.mp4
- Video5.mp4
